# Supplementary material for: Reproductive endocrinology of endangered black-footed ferrets: implications for conservation breeding
Source: Conserv Physiol. 2025 Feb 13;13(1):coaf002. doi: 10.1093/conphys/coaf002 (PMC11825693; doi:10.1093/conphys/coaf002)
Supplement: Web_Material_coaf002 [file web_material_coaf002.zip]

Archive with 1 entries (1 files):
- BFF_SuppMaterials_Dec2024.pdf
